# Supplementary material for: Insertion variants missing in the human reference genome are widespread among human populations
Source: BMC Biol. 2020 Nov 13;18:167. doi: 10.1186/s12915-020-00894-1 (PMC7666470; doi:10.1186/s12915-020-00894-1)
Supplement: Supplementary file 2 — Table S1. Sensitivity and false discovery rate of InserTag, ANISE, MindTheGap and PopIns on simulated data. Table S2. Validation of InserTag by fosmid-clone confirmed insertion variants. Table S3. Number of paired insertion-tags traced to target genomes. Table S4. Phenotype-associated SNPs with high linkage disequilibrium with non-reference insertion variants. Table S5. Ratio of high linkage disequilibrium between phenotype-associated SNPs and non-reference insertion variants. (XLSX 38.7 kb) [file 12915_2020_894_MOESM2_ESM.xlsx]

## Sheet: Table S1
Table S1. Sensitivity and false discovery rate of InserTag, ANISE, MindTheGap and PopIns on simulated data.
Insertion	Performance	InserTag	ANISE	MindTheGap	PopIns
Unique	Sensitivity	0.866	0.992	0.118	0.944
	FDR	0.005	0.189	0.041	0.104
Non-unique	Sensitivity	0.846	0.314	0.118	0.215
	FDR	0.012	0.715	0.196	0.141
FDR, False Discovery Rate

## Sheet: Table S2
Table S2. Validation of InserTag by fosmid-clone confirmed insertion variants.
Validation-ID	clone id	GI_accession	chrom (GRCh37)	start (GRCh37)	end (GRCh37)	clone orientation	clone start	clone end	estimated_size	InserTag id
1	170215_ABC9_3_2_000046008800_D8	AC209232	chr1	23603766	23603779	fwd	29580	37067	7487	I_139
2	1200277_ABC11_2_1_000048241800_F18	AC216120	chr1	28680035	28680037	rc	19766	25501	5735	I_145
3	170215_ABC9_3_2_000041296000_J2	AC209007	chr1	31971542	31971545	fwd	23005	30250	7245	I_152
4	1210216_ABC14_4_1_000050200800_G7	AC225707	chr1	31971542	31971545	rc	11105	18338	7233	I_152
5	ABC7_000040658800_E17	AC231989	chr1	104480854	104480856	fwd	34795	43555	8760	I_228
6	1203873_ABC13_11_000047483600_K24	AC223408	chr1	104480854	104480856	rc	19109	24391	5282	I_228
7	171515_ABC9_3_5_000043920300_K16	AC213121	chr1	167175227	167175228	rc	32068	36405	4337	I_260
8	171515_ABC9_3_5_000043902800_P4	AC212752	chr1	198475823	198475826	rc	8227	19687	11460	I_289
9	174779_ABC12_000047020000_H10	AC225099	chr1	244008708	244008723	fwd	26764	31138	4374	I_327
10	171515_ABC9_3_5_000043902500_N11	AC207442	chr1	245823597	245823603	rc	19265	23075	3810	I_332
11	171515_ABC9_3_5_000043904600_C6	AC226171	chr10	27605761	27605761	rc	1	39559	39558	I_1754
12	ABC7_000042397600_G7	AC231273	chr10	27605765	27605765	rc	3065	34519	31454	I_1754
13	171417_ABC10_2_1_000045543400_L7	AC205940	chr10	82972197	82972205	rc	16197	19108	2911	I_1814
14	170215_ABC9_3_2_000041236000_I1	AC208502	chr10	84978909	84978912	fwd	13447	18513	5066	I_1817
15	ABC7_000042061100_P2	AC233314	chr10	129512706	129512706	fwd	1	1179	1178	I_1847
16	174552_ABC10_2_1_000001605870_K7	AC209551	chr11	7866097	7866107	rc	7319	17976	10657	I_1871
17	171417_ABC10_2_1_000045523400_D1	AC203610	chr11	25244525	25244529	fwd	18310	24047	5737	I_1896
18	172343_ABC9_3_5_000043990700_B1	AC207607	chr11	25244525	25244529	fwd	10901	16639	5738	I_1896
19	1201894_ABC11_2_1_000049531800_H3	AC217954	chr11	89992724	89992729	rc	7369	38188	30819	I_1970
20	174222_ABC10_2_1_000044375900_O3	AC203617	chr11	92062905	92062906	rc	22140	26226	4086	I_1975
21	173650_ABC10_2_1_000045547100_O20	AC203644	chr12	108308065	108308068	rc	24442	28387	3945	I_2121
22	170215_ABC9_3_2_000043848000_H5	AC206479	chr13	26386632	26386637	fwd	33305	37290	3985	I_2174
23	170215_ABC9_3_2_000043831400_G1	AC212759	chr13	84919609	84919616	fwd	13016	23186	10170	I_2228
24	171515_ABC9_3_5_000043896200_K6	AC204972	chr13	90321199	90321200	fwd	26215	30240	4025	I_2236
25	171417_ABC10_2_1_000044448000_O6	AC225710	chr13	109342723	109342727	rc	2521	7225	4704	I_2256
26	172343_ABC9_3_5_000043995000_N18	AC207713	chr14	49489777	49489860	rc	7896	10466	2570	I_2297
27	1204935_ABC13_11_000047640400_A11	AC215700	chr14	92101081	92101091	fwd	27395	31067	3672	I_2338
28	1205403_ABC13_11_000000988622_F7	AC235087	chr14	94830103	94830104	fwd	2619	4644	2025	I_2342
29	172343_ABC9_3_5_000043978100_L7	AC223433	chr15	29853204	29853211	rc	30226	37112	6886	I_2371
30	172343_ABC9_3_5_000044044400_N8	AC209298	chr15	66394598	66394600	fwd	21003	33148	12145	I_2409
31	174779_ABC12_000049056900_N13	AC223423	chr15	99630143	99630151	fwd	9082	12118	3036	I_2451
32	174779_ABC12_000047031900_J5	AC226762	chr16	1921897	1921897	rc	1	2033	2032	I_2456
33	1205403_ABC13_11_000001014822_O17	AC226140	chr16	8131552	8131699	rc	18756	22219	3463	I_2463
34	ABC8_000002110940_F23	AC225984	chr16	34917685	34917685	fwd	23978	31197	7219	I_2486
35	174779_ABC12_000049113600_A18	AC208009	chr16	69225316	69225330	fwd	33242	38398	5156	I_2509
36	173650_ABC10_2_1_000044051000_F11	AC203638	chr16	76056783	76056790	fwd	30890	38711	7821	I_2519
37	173650_ABC10_2_1_000043645600_F20	AC208950	chr18	1840280	1840282	rc	18153	40709	22556	I_2629
38	171515_ABC9_3_5_000043954200_J22	AC233753	chr18	3111094	3111094	rc	37031	38341	1310	I_2637
39	178925_ABC12_000047954900_M11	AC221035	chr18	20130689	20130692	rc	31428	37126	5698	I_2655
40	170215_ABC9_3_2_000045237700_A3	AC226767	chr18	41314182	41314183	fwd	7299	12279	4980	I_2674
41	172343_ABC9_3_5_000044047100_B4	AC225829	chr18	46198355	46198356	fwd	18814	23038	4224	I_2683
42	1200277_ABC11_000047149700_J19	AC226143	chr18	46198355	46198356	rc	12376	16622	4246	I_2683
43	ABC8_000000718040_A12	AC231982	chr18	65121223	65121223	rc	1	5487	5486	I_2708
44	ABC7_000042509700_P1	AC231988	chr18	65121223	65121223	rc	20686	34660	13974	I_2708
45	171417_ABC10_2_1_000045532800_O14	AC208324	chr18	68132341	68132342	rc	25110	30987	5877	I_2711
46	170215_ABC9_3_2_000045924000_L20	AC210437	chr19	34737060	34737081	rc	29141	36332	7191	I_2764
47	174552_ABC10_2_1_000044678500_F12	AC209307	chr2	809339	809342	rc	31340	35489	4149	I_344
48	174552_ABC10_2_1_000044707100_B13	AC207999	chr2	5628689	5628692	fwd	16899	20904	4005	I_347
49	178925_ABC12_000049287700_K3	AC236778	chr2	26556299	26556301	rc	8375	11679	3304	I_370
50	170215_ABC9_3_2_000043831000_O15	AC208323	chr2	26937337	26937338	fwd	23063	25481	2418	I_371
51	170215_ABC9_3_2_000046009800_P16	AC210886	chr2	114706551	114706552	rc	25016	28964	3948	I_440
52	172343_ABC9_3_5_000043965000_I4	AC213472	chr2	116695721	116695722	fwd	16395	22557	6162	I_441
53	ABC7_000043054700_P14	AC236964	chr2	127073327	127073329	fwd	9085	18082	8997	I_454
54	174779_ABC12_000049055800_E19	AC222568	chr2	129929433	129929434	fwd	12842	16420	3578	I_460
55	170215_ABC9_3_2_000043879900_N15	AC213471	chr2	129929434	129929437	rc	30828	34398	3570	I_460
56	174222_ABC10_2_1_000044557200_G7	AC213468	chr2	133155863	133155863	rc	14801	18457	3656	I_464
57	170215_ABC9_3_2_000043864700_B17	AC212794	chr2	207090461	207090466	rc	25846	30454	4608	I_517
58	1207854_ABC14_4_1_000050084100_O22	AC225768	chr2	207090461	207090466	fwd	7573	12182	4609	I_517
59	174779_ABC12_000049168000_C1	AC225989	chr2	208963322	208963327	rc	27047	33511	6464	I_523
60	170215_ABC9_3_2_000045921100_F2	AC204980	chr20	4427308	4427313	fwd	27888	32699	4811	I_2813
61	170215_ABC9_3_2_000041271200_D24	AC205876	chr20	11293311	11293314	rc	32495	37315	4820	I_2823
62	ABC8_000002116440_J23	AC233721	chr20	42654168	42654168	fwd	1	1415	1414	I_2847
63	170215_ABC9_3_2_000041275000_K21	AC226724	chr20	46819086	46819086	fwd	40604	41680	1076	I_2849
64	ABC7_000042749900_J23	AC232307	chr20	54123235	54123235	rc	1	37813	37812	I_2858
65	168825_ABC8_4_1_000000714822_F8	AC232301	chr20	54123241	54123241	rc	692	34628	33936	I_2858
66	ABC8_000002146740_F12	AC231189	chr21	24760425	24760425	rc	1	1002	1001	I_2885
67	ABC8_000040977700_D6	AC233768	chr21	44414401	44414401	fwd	1	1147	1146	I_2908
68	172343_ABC9_3_5_000043981700_N17	AC209546	chr22	22878325	22878337	fwd	24024	35952	11928	I_2922
69	173650_ABC10_2_1_000044079000_E18	AC209618	chr22	37259659	37259659	fwd	20315	23465	3150	I_2932
70	173650_ABC10_2_1_000044514700_I14	AC207588	chr3	20342690	20342980	rc	23286	28145	4859	I_574
71	174552_ABC10_2_1_000046313100_G7	AC225728	chr3	47472758	47472762	rc	32817	35490	2673	I_599
72	170215_ABC9_3_2_000043863300_L9	AC207173	chr3	124808630	124808632	rc	20812	23532	2720	I_666
73	170215_ABC9_3_2_000041287000_M7	AC208103	chr3	127859143	127859147	rc	33902	40950	7048	I_673
74	172343_ABC9_3_5_000046299800_F4	AC207777	chr3	153898409	153898409	fwd	16231	19403	3172	I_700
75	174779_ABC12_000049072800_A14	AC207366	chr3	175100376	175100379	rc	20639	27368	6729	I_718
76	173650_ABC10_2_1_000044051200_O13	AC204963	chr3	175951536	175951538	fwd	15881	21659	5778	I_719
77	1201894_ABC11_2_1_000049529800_E15	AC225712	chr3	184156710	184156713	fwd	9144	14118	4974	I_727
78	173650_ABC10_2_1_000044141400_F23	AC210970	chr4	14956721	14956726	rc	20873	24051	3178	I_761
79	170215_ABC9_3_2_000043826900_C1	AC220966	chr4	56612219	56612221	fwd	26670	30912	4242	I_796
80	173650_ABC10_2_1_000044521200_I21	AC203606	chr4	56612220	56612222	rc	23101	27331	4230	I_796
81	174779_ABC12_000049027500_D24	AC221038	chr4	70958642	70958644	rc	29902	34361	4459	I_815
82	172343_ABC9_3_5_000043964900_E2	AC208590	chr4	97423311	97423313	rc	29664	33297	3633	I_838
83	174552_ABC10_2_1_000001622670_B2	AC208064	chr4	155078196	155078200	rc	6601	13731	7130	I_887
84	170215_ABC9_3_2_000043861200_J13	AC208582	chr4	155078196	155078200	rc	26115	33243	7128	I_887
85	1200277_ABC11_2_1_000048007900_M2	AC216823	chr4	156878446	156878464	rc	18856	31530	12674	I_892
86	173650_ABC10_2_1_000044488300_O13	AC222569	chr5	12685943	12685945	rc	1329	21484	20155	I_967
87	173650_ABC10_2_1_000044516100_N23	AC208066	chr6	13128402	13128409	rc	34808	39688	4880	I_1127
88	177455_ABC11_21_000000779768_N8	AC216138	chr6	66561371	66561417	fwd	22879	29461	6582	I_1174
89	173650_ABC10_2_1_000044531000_H3	AC226697	chr6	68319112	68319113	fwd	26060	31022	4962	I_1177
90	172343_ABC9_3_5_000044043600_B8	AC209234	chr6	80084903	80084906	rc	6472	34312	27840	I_1189
91	1204935_ABC13_11_000047629400_M18	AC226139	chr6	80611269	80611273	fwd	26537	29434	2897	I_1191
92	1207854_ABC14_4_1_000050924100_J18	AC231964	chr6	111487551	111487554	rc	2613	7183	4570	I_1223
93	171515_ABC9_3_5_000043908500_H18	AC212491	chr6	128326851	128326851	fwd	25651	29787	4136	I_1239
94	174779_ABC12_000049059900_F2	AC208190	chr6	168640980	168640982	rc	21120	24666	3546	I_1289
95	172343_ABC9_3_5_000045473800_J17	AC210438	chr7	9090957	9090958	rc	24975	31504	6529	I_1308
96	1201894_ABC11_2_1_000049495200_J4	AC217018	chr7	98387261	98387277	fwd	6607	38333	31726	I_1397
97	173650_ABC10_2_1_000044480600_H20	AC203636	chr7	141202042	141202043	rc	24303	26802	2499	I_1444
98	1207854_ABC14_4_1_000000954114_J7	AC237148	chr7	148100167	148100172	rc	26669	28823	2154	I_1452
99	ABC7_000042499900_J11	AC237106	chr7	148100168	148100172	fwd	2924	5083	2159	I_1452
100	170215_ABC9_3_2_000043863000_I15	AC210544	chr8	57984610	57984615	rc	25389	31193	5804	I_1520
101	174552_ABC10_2_1_000044751600_D17	AC226699	chr8	62125880	62125883	fwd	14820	19168	4348	I_1528
102	1205403_ABC13_11_000048905300_E21	AC217012	chr8	129739067	129739072	rc	23836	27247	3411	I_1583
103	ABC8_000042080900_K21	AC233722	chr8	140973040	140973040	fwd	33801	35211	1410	I_1596
104	171417_ABC10_2_1_000045505500_C8	AC203630	chr9	24980780	24980782	rc	11708	16092	4384	I_1636
105	1203873_ABC13_11_000049782600_B12	AC216089	chr9	104121212	104121216	fwd	23090	32657	9567	I_1679
106	170215_ABC9_3_2_000041232900_G14	AC215710	chr9	128576305	128576310	fwd	15735	20994	5259	I_1704
107	172343_ABC9_3_5_000044025900_M3	AC209283	chrX	4965679	4965749	fwd	23327	32889	9562	I_18

## Sheet: Table S3
Table S3. Number of paired insertion-tags traced to target genomes.
Target Genome	Number of paired insertion-tags
Chimpanzee	1245
Bonobo	1235
Gorilla	1250
Orangutan	813
HuRef	814
CHM1	928
NRNR	742
GoNL	449

## Sheet: Table S4
Table S4. Phenotype-associated SNPs with high linkage disequilibrium with non-reference insertion variants.
ID	Chr (hg19)	Position (hg19)	Size (bp)	Annotation	Closest gene	LD (r2)	SNP	Phenotype	p-value
I_160	1	38233399	2422	intergenic	EPHA10, MANEAL	0.65104	rs482818	Highest math class taken (MTAG)	4e-10
I_160	1	38238903	2422	intergenic	EPHA10, MANEAL	0.651115	rs2763041	Educational attainment (MTAG)	3e-10
I_176	1	57394178	240	downstream	C8B	0.870383	rs620891	White matter microstructure (fractional anisotropy)	3e-08
I_176	1	57394731	240	downstream	C8B	0.873628	rs618184	Blood protein levels	2e-90
I_176	1	57397082	240	downstream	C8B	0.873628	rs684782	Blood protein levels	4e-46
I_176	1	57397738	240	downstream	C8B	0.873628	rs612563	Blood protein levels	6e-14
I_176	1	57407484	240	downstream	C8B	0.869811	rs626457	Blood protein levels	3e-19
I_270	1	173853127	108	upstream	SERPINC1	0.646705	rs9425766	Life satisfaction	9e-06
I_270	1	173878832	108	upstream	SERPINC2	0.647436	rs5878	Longevity	1e-07
I_270	1	173878862	108	upstream	SERPINC3	0.615205	rs5877	Subjective well-being (MTAG)	2e-08
I_270	1	173891817	108	upstream	SERPINC4	0.791862	rs1951627	Self-reported math ability	2e-10
I_270	1	173987798	108	upstream	SERPINC5	0.6335	rs10798302	Longevity	2e-08
I_270	1	174015261	108	upstream	SERPINC6	0.621157	rs61826828	Schizophrenia	9e-06
I_374	2	28684932	913	intergenic	FOSL2, PLB1	0.633025	rs2338016	Eosinophil counts	6e-32
I_405	2	61616653	252	intergenic	USP34, XPO1	0.633124	rs4672440	Morningness	5e-13
I_405	2	61662555	252	intergenic	USP34, XPO1	0.633776	rs1186699	Cardiovascular disease	2e-09
I_444	2	120443014	114	intergenic	CFAP221, TMEM177	0.657798	rs2177095	Highest math class taken (MTAG)	6e-12
I_444	2	120443665	114	intergenic	CFAP221, TMEM177	0.638241	rs7571822	Self-reported math ability	2e-13
I_474	2	146347459	157	intergenic	TEX41, PABPC1P2	0.608135	rs6430090	Triglycerides	2e-11
I_488	2	166577489	128	intronic	GALNT3	0.71826	rs7586085	Total body bone mineral density	2e-16
I_488	2	166578114	128	intronic	GALNT3	0.690521	rs6726821	Bone mineral density (paediatric, total body less head)	7e-08
I_488	2	166583244	128	intronic	GALNT3	0.71888	rs6710518	Bone mineral density	5e-10
I_488	2	166601046	128	intronic	GALNT3	0.68263	rs1346004	Bone mineral density (paediatric, lower limb)	5e-07
I_510	2	201150040	183	intronic	SPATS2L	0.629189	rs295137	Asthma (bronchodilator response)	1e-06
I_510	2	201168993	183	intronic	SPATS2L	0.637106	rs4673912	Reaction time	5e-09
I_510	2	201171191	183	intronic	SPATS2L	0.615405	rs10931898	Reaction time	3e-08
I_510	2	201180023	183	intronic	SPATS2L	0.615598	rs3820888	Atrial fibrillation	6e-24
I_510	2	201195602	183	intronic	SPATS2L	0.661243	rs295114	Atrial fibrillation	4e-17
I_566	3	15771372	144	intronic	ANKRD28	0.675888	rs2455848	Waist-hip ratio	2e-12
I_624	3	85457240	945	intronic	CADM2	0.613929	rs62250685	Alcohol consumption (drinks per week) (MTAG)	1e-31
I_624	3	85460131	945	intronic	CADM2	0.613965	rs1549979	Smoking initiation (ever regular vs never regular)	3e-17
I_624	3	85513115	945	intronic	CADM2	0.615097	rs6762267	Self-reported risk-taking behaviour	7e-13
I_624	3	85515776	945	intronic	CADM2	0.643598	rs62250714	Pulse pressure	3e-11
I_624	3	85546798	945	intronic	CADM2	0.689611	rs10433500	Fat-free mass	5e-07
I_624	3	85580588	945	intronic	CADM2	0.672911	rs17516256	Automobile speeding propensity	1e-20
I_624	3	85588205	945	intronic	CADM2	0.715136	rs35438712	Smoking initiation	2e-13
I_624	3	85593584	945	intronic	CADM2	0.713693	rs6780346	Alcohol consumption (drinks per week)	1e-10
I_624	3	85599920	945	intronic	CADM2	0.715556	rs6783138	General risk tolerance (MTAG)	1e-90
I_624	3	85604923	945	intronic	CADM2	0.714319	rs17518584	Information processing speed	3e-09
I_624	3	85624189	945	intronic	CADM2	0.708921	rs6790699	Risk-taking tendency (4-domain principal component model)	6e-27
I_624	3	85651136	945	intronic	CADM2	0.707455	rs34495106	Smoking status	7e-19
I_635	3	95523000	2503	intergenic	MTHFD2P1, MIR8060	0.798804	rs59042687	Gut microbiota (bacterial taxa)	6e-09
I_646	3	103292226	598	intergenic	MIR548AB, MIR548A3	0.799287	rs4856162	Economic and political preferences (environmentalism)	1e-06
I_646	3	103331483	598	intergenic	MIR548AB, MIR548A3	0.818188	rs9820695	Economic and political preferences (environmentalism)	9e-07
I_646	3	103345439	598	intergenic	MIR548AB, MIR548A3	0.688813	rs9821642	Economic and political preferences (environmentalism)	7e-07
I_655	3	110245147	115	intergenic	MIR4445, NECTIN3-AS1	0.618541	rs56067719	Feeling hurt	5e-08
I_709	3	167725349	1172	intergenic	LRRC77P, GOLIM4	0.622705	rs7632500	Digestive system disease (Barrett's esophagus and esophageal adenocarcinoma combined)	1e-06
I_744	4	1284888	116	intronic	MAEA	0.628071	rs2141654	Tenofovir clearance in HIV infection	7e-06
I_744	4	1285962	116	intronic	MAEA	0.625536	rs11727297	Tenofovir clearance in HIV infection	7e-06
I_744	4	1312920	116	intronic	MAEA	0.669253	rs28660352	Tenofovir clearance in HIV infection	7e-06
I_744	4	1332175	116	intronic	MAEA	0.703425	rs13147602	Tenofovir clearance in HIV infection	9e-06
I_821	4	75689112	1100	intronic	BTC	0.779702	rs59882675	Childhood steroid-sensitive nephrotic syndrome	6e-08
I_821	4	75713368	1100	intronic	BTC	0.611773	rs10518128	Electroencephalogram traits	7e-06
I_831	4	88805208	331	intergenic	MEPE, SPP1	0.63714	rs12644436	HIV-1 viral setpoint	6e-06
I_847	4	103812499	346	intronic	UBE2D3	0.724463	rs223308	Estimated glomerular filtration rate	3e-21
I_847	4	103827488	346	intronic	UBE2D3	0.813002	rs11722779	Schizophrenia	4e-08
I_847	4	103895223	346	intronic	UBE2D3	0.770374	rs7681002	Cardiovascular disease	2e-13
I_847	4	103911781	346	intronic	UBE2D3	0.667653	rs6533052	Multiple sclerosis	7e-16
I_847	4	103915618	346	intronic	UBE2D3	0.660124	rs3960788	Atrial fibrillation	4e-11
I_847	4	103937933	346	intronic	UBE2D3	0.769899	rs7676765	Schizophrenia	3e-10
I_847	4	103956956	346	intronic	UBE2D3	0.671429	rs13130741	Medication use (agents acting on the renin-angiotensin system)	7e-09
I_895	4	157720124	649	intronic	PDGFC	0.621043	rs4691380	HDL cholesterol	1e-08
I_926	4	180356846	826	intergenic	LINC01098, LINC00290	0.729297	rs1378552	Motion sickness	4e-09
I_1057	5	116549310	128	intergenic	LINC02214, LINC00992	0.861014	rs6870246	White matter microstructure (fractional anisotropy)	6e-09
I_1088	5	153640046	969	intronic	GALNT10	0.840705	rs2434529	Autism spectrum disorder or schizophrenia	3e-09
I_1096	5	169538008	251	intergenic	FOXI1, LINC01187	0.605851	rs7724629	Superior frontal gyrus volume	6e-06
I_1116	6	2386913	964	ncRNA_intronic	GMDS-AS1	0.784722	rs4959652	Red blood cell count	2e-09
I_1138	6	28129789	2031	intergenic	ZNF192P1, TOB2P1	0.67884	rs1150668	Smoking initiation (ever regular vs never regular)	9e-13
I_1138	6	28162469	2031	intergenic	ZNF192P1, TOB2P1	0.710608	rs1150687	Spherical equivalent or myopia (age of diagnosis)	1e-11
I_1138	6	28162780	2031	intergenic	ZNF192P1, TOB2P1	0.720225	rs1150688	Autism spectrum disorder or schizophrenia	8e-11
I_1148	6	34302869	163	intronic	NUDT3, RPS10-NUDT3	0.619767	rs206936	Body mass index	3e-08
I_1148	6	34335285	163	intronic	NUDT3, RPS10-NUDT3	0.871778	rs12662905	Erosive tooth wear (severe vs non-severe)	3e-06
I_1148	6	34372804	163	intronic	NUDT3, RPS10-NUDT3	0.852918	rs7775635	Erosive tooth wear (severe vs non-severe)	4e-06
I_1148	6	34373649	163	intronic	NUDT3, RPS10-NUDT3	0.866328	rs12664016	Erosive tooth wear (severe vs non-severe)	2e-06
I_1148	6	34378223	163	intronic	NUDT3, RPS10-NUDT3	0.860022	rs28847046	Estimated glomerular filtration rate	2e-08
I_1170	6	64886320	1400	intronic	EYS	0.61804	rs35906288	Experiencing mood swings	3e-08
I_1170	6	64951447	1400	intronic	EYS	0.669801	rs9353651	Educational attainment (MTAG)	5e-08
I_1170	6	65079630	1400	intronic	EYS	0.677792	rs655613	Self-reported math ability	2e-16
I_1170	6	65149185	1400	intronic	EYS	0.743816	rs9353806	Experiencing mood swings	1e-08
I_1184	6	77710316	782	intergenic	IMPG1, HTR1B	0.617522	rs34613202	Menarche (age at onset)	3e-25
I_1223	6	111598058	4619	intronic	SLC16A10	0.602963	rs12196873	Menopause (age at onset)	3e-08
I_1280	6	160669081	357	intronic	SLC22A2	0.640601	rs316020	Estimated glomerular filtration rate	3e-25
I_1356	7	52769645	318	intergenic	COBL, POM121L12	0.776312	rs1729836	Pediatric bone mineral content (femoral neck)	1e-06
I_1412	7	112984493	335	intergenic	LINC00998, PPP1R3A	0.887664	rs9641499	Predicted visceral adipose tissue	1e-12
I_1412	7	112987650	335	intergenic	LINC00998, PPP1R3A	0.869069	rs4476935	Waist-hip ratio	2e-09
I_1412	7	113028634	335	intergenic	LINC00998, PPP1R3A	0.666652	rs2396625	Body mass index	3e-24
I_1412	7	113035833	335	intergenic	LINC00998, PPP1R3A	0.667625	rs1524445	Body mass index	3e-22
I_1474	8	10128683	353	intronic	MSRA	0.794515	rs6601426	Well-being spectrum (multivariate analysis)	7e-12
I_1515	8	52806682	2422	intronic	PXDNL	0.788817	rs9298467	Major depressive disorder	2e-07
I_1528	8	62148882	4332	intergenic	LOC100130298, CLVS1	0.612764	rs2931353	Plasma parathyroid hormone levels	1e-06
I_1538	8	66974252	186	intergenic	DNAJC5B, TRIM55	0.811098	rs13279522	Coronary heart disease event reduction (statin therapy interaction)	5e-07
I_1543	8	71866280	334	intergenic	XKR9, EYA1	0.655656	rs2639935	Lung function (FEV1/FVC)	3e-08
I_1588	8	133918528	1461	intronic	TG	0.721628	rs853320	Medication use (thyroid preparations)	1e-13
I_1588	8	133929917	1461	intronic	TG	0.606662	rs853308	Vitiligo	2e-08
I_1588	8	133931055	1461	intronic	TG	0.605268	rs2687812	Vitiligo	2e-13
I_1685	9	108907267	977	intergenic	TMEM38B, MIR8081	0.897135	rs1516883	Menarche (age at onset)	4e-12
I_1685	9	108911979	977	intergenic	TMEM38B, MIR8081	0.890567	rs9408817	Age at voice drop	2e-10
I_1685	9	108916009	977	intergenic	TMEM38B, MIR8081	0.88707	rs10978430	Menarche (age at onset)	4e-104
I_1685	9	108916711	977	intergenic	TMEM38B, MIR8081	0.790931	rs12686569	Menarche (age at onset)	2e-34
I_1685	9	108920220	977	intergenic	TMEM38B, MIR8081	0.671775	rs10453225	Menarche (age at onset)	6e-66
I_1685	9	108941509	977	intergenic	TMEM38B, MIR8081	0.665833	rs10156597	Menopause (age at onset)	2e-10
I_1685	9	108967088	977	intergenic	TMEM38B, MIR8081	0.62456	rs2090409	Menarche (age at onset)	2e-33
I_1723	10	3569417	298	ncRNA_intronic	LOC105376360	0.739555	rs2066107	Waist-hip ratio	5e-08
I_1769	10	43610366	1433	intronic	CSGALNACT2	0.721706	rs1864400	Hirschsprung disease	6e-19
I_1784	10	58974808	408	intergenic	ZWINT, MIR3924	0.606065	rs11005694	Antibody status in Tripanosoma cruzi seropositivity	6e-06
I_1795	10	66651839	432	intergenic	ANXA2P3, LOC101928887	0.608476	rs2932878	General risk tolerance (MTAG)	8e-09
I_1795	10	66652165	432	intergenic	ANXA2P3, LOC101928887	0.608476	rs35377646	Adventurousness	2e-08
I_1795	10	66664137	432	intergenic	ANXA2P3, LOC101928887	0.656672	rs1492436	Adventurousness	1e-08
I_1806	10	76060718	139	intronic	ADK	0.737752	rs72818515	Diverticular disease	3e-06
I_1806	10	76243549	139	intronic	ADK	0.650558	rs11001051	Lung function (FEV1/FVC)	6e-11
I_1884	11	14915310	1065	intronic	PDE3B	0.650382	rs2060793	Vitamin D levels	3e-17
I_1921	11	49681881	536	intergenic	LOC440040, OR4C13	0.746758	rs10769601	Height	6e-12
I_1928	11	58094705	195	intergenic	OR5B17, OR5B3	0.632926	rs11229365	Self-reported math ability	1e-09
I_1928	11	58126305	195	intergenic	OR5B17, OR5B3	0.720703	rs4939208	Self-reported math ability (MTAG)	1e-10
I_2006	11	124119351	855	intronic	OR8G1	0.607788	rs11219534	Adolescent idiopathic scoliosis	2e-06
I_2062	12	34648826	2919	intergenic	ALG10	0.733064	rs9705479	Methadone dose in opioid dependence	9e-06
I_2178	13	31641248	1170	intergenic	TEX26, HSPH1	0.840552	rs4941735	Cognitive performance (MTAG)	3e-08
I_2236	13	90361716	4028	intergenic	LINC00353, LINC00559	0.6679	rs9560417	Mild influenza (H1N1) infection	4e-11
I_2312	14	67235722	2981	intronic	GPHN	0.833337	rs6573723	High density lipoprotein cholesterol levels	2e-34
I_2320	14	73767214	1273	intronic	NUMB	0.617149	rs2333194	Bipolar disorder with mood-incongruent psychosis	7e-07
I_2330	14	81778644	1523	intronic	STON2	0.659932	rs6574644	Obesity-related traits	5e-06
I_2333	14	83577467	1516	intergenic	LINC02301	0.817319	rs10132493	Gut microbiome composition (winter)	4e-06
I_2337	14	89052427	1389	intronic	EML5	0.652639	rs12434162	Visceral fat	3e-06
I_2339	14	92582655	1493	intronic	CPSF2	0.704973	rs11160044	Spherical equivalent or myopia (age of diagnosis)	7e-11
I_2356	14	106969889	148	intergenic	LINC00221, MIR7641-2	0.827829	rs17112849	Bone mineral content	6e-07
I_2384	15	47502351	5786	intronic	SEMA6D	0.769629	rs12914084	Neuroticism	3e-08
I_2384	15	47503469	5786	intronic	SEMA6D	0.780946	rs12903078	Neurociticism	4e-08
I_2384	15	47513253	5786	intronic	SEMA6D	0.802138	rs6493265	Educational attainment (years of education)	2e-17
I_2384	15	47515395	5786	intronic	SEMA6D	0.800582	rs2860049	Educational attainment (MTAG)	2e-15
I_2384	15	47518372	5786	intronic	SEMA6D	0.627408	rs11853760	Educational attainment (years of education)	5e-13
I_2384	15	47518807	5786	intronic	SEMA6D	0.782632	rs1563245	Neuroticism	5e-11
I_2503	16	61615477	111	intergenic	MIR4426, CDH8	0.795003	rs7195559	Self-reported math ability	2e-09
I_2503	16	61615648	111	intergenic	MIR4426, CDH8	0.795003	rs7200440	Self-reported math ability (MTAG)	2e-12
I_2520	16	78225633	414	intronic	WWOX	0.641264	rs2345443	Peak expiratory flow	2e-13
I_2567	17	28464474	813	intronic	NSRP1	0.841709	rs4470197	Brain region volumes	3e-11
I_2567	17	28485762	813	intronic	NSRP1	0.843158	rs7211246	QRS complex (12-leadsum)	6e-09
I_2598	17	64002907	270	intronic	CEP112	0.633295	rs12942897	Male-pattern baldness	6e-10
I_2674	18	41314171	5247	intergenic	SYT4, LINC01478	0.715724	rs2359180	Smoking initiation (ever regular vs never regular) (MTAG)	7e-10
I_2675	18	41314171	192	intergenic	SYT4, LINC01478	0.803129	rs2359180	Smoking initiation (ever regular vs never regular) (MTAG)	7e-10
I_2691	18	51706815	152	intergenic	MBD2, POLI	0.648707	rs572797	Mean corpuscular hemoglobin	1e-20
I_2707	18	62170726	301	intergenic	LINC01924, CDH7	0.64434	rs4553720	Adverse response to chemotherapy (neutropenia/leucopenia) (docetaxel)	7e-06
I_2778	19	45440529	103	upstream	APOC4, APOC4-APOC2	0.781251	rs73045691	Alzheimer's disease or family history of Alzheimer's disease	2e-19
I_2778	19	45442519	103	upstream	APOC4, APOC4-APOC2	0.802328	rs35336243	Alzheimer's disease (onset between ages 58 and 79)	2e-09
I_2778	19	45448465	103	upstream	APOC4, APOC4-APOC2	0.644616	rs5167	High density lipoprotein cholesterol levels	5e-19
I_2820	20	10985143	400	intergenic	LOC101929413, C20orf187	0.819221	rs6040286	Heel bone mineral density	1e-80
I_2820	20	10988099	400	intergenic	LOC101929413, C20orf187	0.843506	rs6104690	Bladder cancer	7e-07
I_2833	20	21124667	1443	intergenic	LINC00237, KIZ	0.667032	rs1884762	Fat-free mass	1e-08
I_2833	20	21151117	1443	intergenic	LINC00237, KIZ	0.60707	rs6047287	anorexia nervosa, attention-deficit/hyperactivity disorder, autism spectrum disorder, bipolar disorder, major depression, obsessive-compulsive disorder, schizophrenia, or Tourette syndrome (pleiotropy)	3e-10
I_2936	22	42194561	135	intronic	SREBF2	0.613654	rs1983554	Spherical equivalent or myopia (age of diagnosis)	4e-08
Chr, chromosome; LD, linkage disequilibrium; SNP, single nucleotide polymorphism; EKG, electrocardiogram.

## Sheet: Table S5
Table S5. Ratio of high inkage disequilibrium between phenotype-associated SNPs and non-reference insertion variants.
Variants	Minimum allele frequency	SNPs with high LD	all SNPs	Ratio	Bonferroni-corrected P-value (Pearson chi-squared test)
Non-reference insertion (This study)	0.001	72	1127	0.0638864
SNP (1KGP report)	0.001	1283520	24637135	0.052097	0.742
INDEL (1KGP report)	0.001	135866	2226601	0.0610195	> 0.999
Deletion (1KGP report)	0.001	435	9314	0.0467039	0.14
Inversion (1KGP report)	0.001	3	58	0.0517241	> 0.999
Duplication (1KGP report)	0.001	2	588	0.00340136	< 0.001
Insertion (1KGP report)	0.001	1	59	0.0169492	> 0.999
